# Supplementary material for: Application of Magnetic Nanoparticles Coated with Crosslinked Zwitterionic Poly(ionic liquid)s for the Extraction of Oligonucleotides
Source: Materials (Basel). 2021 Jun 8;14(12):3146. doi: 10.3390/ma14123146 (PMC8226603; doi:10.3390/ma14123146)
Supplement: Supplementary file 1 [file materials-14-03146-s001.zip]

Archive with 1 entries (1 files):
- materials-1246574-SM-update.pdf
